# Supplementary material for: An international and interdisciplinary framework for nature prescribing in healthcare: A modified Delphi study
Source: PLOS Glob Public Health. 2026 Apr 30;6(4):e0006361. doi: 10.1371/journal.pgph.0006361 (PMC13132205; doi:10.1371/journal.pgph.0006361)
Supplement: S1 File — (XLSX) [file pgph.0006361.s002.xlsx]

## Sheet: 1. Statement % (95%CI)
1. Please rate your agreement for the inclusion of the following themes in the framework for nature prescription.		Disagree			Agree			Agree with modification			Disagree	Agree	Agree with modification
		% (agreement)	L95%CI (%)	U95%CI (%)	% (agreement)	L95%CI (%)	U95%CI (%)	% (agreement)	L95%CI (%)	U95%CI (%)	Count (n)	Count (n)	Count (n)
1	Operational Definitions	0	0	32.4	50	21.5	78.5	50	21.5	78.5	0	4	4
2	Human	0	0	32.4	75	40.9	92.9	25	7.1	59.1	0	6	2
3	Environment	0	0	32.4	75	40.9	92.9	25	7.1	59.1	0	6	2
4	Society and Culture	0	0	32.4	75	40.9	92.9	25	7.1	59.1	0	6	2
5	Planetary Health Potential	0	0	32.4	62.5	30.6	86.3	37.5	13.7	69.4	0	5	3
6	Future Directions	0	0	32.4	50	21.5	78.5	50	21.5	78.5	0	4	4
2. Please rate your agreement for the inclusion of the following sub-themes in the framework for nature prescription.		Disagree			Agree			Agree with modification			Disagree	Agree	Agree with modification
		% (agreement)	L95%CI (%)	U95%CI (%)	% (agreement)	L95%CI (%)	U95%CI (%)	% (agreement)	L95%CI (%)	U95%CI (%)	Count (n)	Count (n)	Count (n)
Operational Definitions	1 Nature	12.5	2.2	47.1	87.5	52.9	97.8	0	0	32.4	1	7	0
	2 Prescription	12.5	2.2	47.1	87.5	52.9	97.8	0	0	32.4	1	7	0
Human	1 Benefits	0	0	32.4	100	67.6	100	0	0	32.4	0	8	0
	2 Risks	0	0	32.4	75	40.9	92.9	25	7.1	59.1	0	6	2
Environment	1 Benefits	0	0	32.4	87.5	52.9	97.8	12.5	2.2	47.1	0	7	1
	2 Risks	0	0	32.4	62.5	30.6	86.3	37.5	13.7	69.4	0	5	3
Society and Culture
Planetary Health Potential
Future Directions	1 Research	0	0	32.4	100	67.6	100	0	0	32.4	0	8	0
	2 Education	0	0	32.4	100	67.6	100	0	0	32.4	0	8	0
	3 Clinical Practice	0	0	32.4	87.5	52.9	97.8	12.5	2.2	47.1	0	7	1
SECTION 1: DEFINING NATURE PRESCRIPTIONS
3. Nature is…		Disagree			Agree			Agree with modification			Disagree	Agree	Agree with modification
		% (agreement)	L95%CI (%)	U95%CI (%)	% (agreement)	L95%CI (%)	U95%CI (%)	% (agreement)	L95%CI (%)	U95%CI (%)	Count (n)	Count (n)	Count (n)
1	Outdoor natural environments	0	0	32.4	87.5	52.9	97.8	12.5	2.2	47.1	0	7	1
2	Spaces dominated by native ecosystems and biodiversity	12.5	2.2	47.1	75	40.9	92.9	12.5	2.2	47.1	1	6	1
3	Untouched by humans	50	21.5	78.5	50	21.5	78.5	0	0	32.4	4	4	0
4	Human-modified environments (e.g., gardens, parks, farms, lakes)	0	0	32.4	87.5	52.9	97.8	12.5	2.2	47.1	0	7	1
5	Indoor green spaces (e.g., indoor gardens, nature scenes)	25	7.1	59.1	75	40.9	92.9	0	0	32.4	2	6	0
4. Prescription is…		Disagree			Agree			Agree with modification			Disagree	Agree	Agree with modification
		% (agreement)	L95%CI (%)	U95%CI (%)	% (agreement)	L95%CI (%)	U95%CI (%)	% (agreement)	L95%CI (%)	U95%CI (%)	Count (n)	Count (n)	Count (n)
1	Written instructions	0	0	32.4	100	67.6	100	0	0	32.4	0	8	0
2	Verbal instructions	12.5	2.2	47.1	87.5	52.9	97.8	0	0	32.4	1	7	0
3	Guidance on dosage (e.g., frequency, intensity, duration, timing)	0	0	32.4	100	67.6	100	0	0	32.4	0	8	0
4	Guidance on activities	12.5	2.2	47.1	87.5	52.9	97.8	0	0	32.4	1	7	0
5	A request to utilize nature as the context for the intervention	0	0	32.4	75	40.9	92.9	25	7.1	59.1	0	6	2
SECTION 2: HUMAN BENEFITS AND RISKS
5. Potential benefits of nature prescriptions to humans are…		Disagree			Agree			Agree with modification			Disagree	Agree	Agree with modification
		% (agreement)	L95%CI (%)	U95%CI (%)	% (agreement)	L95%CI (%)	U95%CI (%)	% (agreement)	L95%CI (%)	U95%CI (%)	Count (n)	Count (n)	Count (n)
1	Health condition-specific outcomes (e.g., reduced pain, improved quality of life, improved motor control)	0	0	32.4	100	67.6	100	0	0	32.4	0	8	0
2	Psychological (e.g., reduced anxiety and stress, improved confidence)	0	0	32.4	100	67.6	100	0	0	32.4	0	8	0
3	Exposure to biodiverse environments (e.g., immune regulation from exposure to microbiota)	0	0	32.4	100	67.6	100	0	0	32.4	0	8	0
4	Social (e.g., reduced isolation, improved connection, group-based outdoor activities)	0	0	32.4	100	67.6	100	0	0	32.4	0	8	0
5	Increased physical activity (e.g., use of nature spaces conducive to exercise)	0	0	32.4	100	67.6	100	0	0	32.4	0	8	0
6	Improvements in comorbidities (e.g., simultaneous cardiovascular and mental health benefits)	0	0	32.4	100	67.6	100	0	0	32.4	0	8	0
7	Improved connection and relationship with nature	0	0	32.4	100	67.6	100	0	0	32.4	0	8	0
8	Exposure to increased challenges (e.g., unpredictable outdoor surfaces, risk exposure)	0	0	32.4	87.5	52.9	97.8	12.5	2.2	47.1	0	7	1
6. Potential risks of nature prescriptions to humans are…		Disagree			Agree			Agree with modification			Disagree	Agree	Agree with modification
		% (agreement)	L95%CI (%)	U95%CI (%)	% (agreement)	L95%CI (%)	U95%CI (%)	% (agreement)	L95%CI (%)	U95%CI (%)	Count (n)	Count (n)	Count (n)
1	Injury (e.g., tripping, falls)	0	0	32.4	100	67.6	100	0	0	32.4	0	8	0
2	Inclement weather (e.g., ice, extreme heat)	0	0	32.4	100	67.6	100	0	0	32.4	0	8	0
3	Environmental exposure (e.g., sun, soil-, vector- or water-borne pathogens, allergens)	0	0	32.4	87.5	52.9	97.8	12.5	2.2	47.1	0	7	1
4	Damage to assistive devices	0	0	32.4	100	67.6	100	0	0	32.4	0	8	0
5	Lack of physical supports in outdoor spaces (e.g., benches, rest areas, toilets)	0	0	32.4	100	67.6	100	0	0	32.4	0	8	0
6	Psychosocial harm (e.g., feeling vulnerable, patronised, or disrespected)	0	0	32.4	87.5	52.9	97.8	12.5	2.2	47.1	0	7	1
7	Unsafe environments (e.g., outdoor violence, poorly maintained infrastructure)	0	0	32.4	87.5	52.9	97.8	12.5	2.2	47.1	0	7	1
8	Financial risk (e.g., direct and indirect costs of participation)	0	0	32.4	87.5	52.9	97.8	12.5	2.2	47.1	0	7	1
SECTION 3: ENVIRONMENT BENEFITS AND RISKS
7. The environment can benefit from nature prescriptions through…		Disagree			Agree			Agree with modification			Disagree	Agree	Agree with modification
		% (agreement)	L95%CI (%)	U95%CI (%)	% (agreement)	L95%CI (%)	U95%CI (%)	% (agreement)	L95%CI (%)	U95%CI (%)	Count (n)	Count (n)	Count (n)
1	Promoting pro-environmental behaviours (e.g., advocacy, stewardship)	0	0	32.4	100	67.6	100	0	0	32.4	0	8	0
2	Increasing the perceived value of nature	0	0	32.4	100	67.6	100	0	0	32.4	0	8	0
3	Environmental conservation and restoration (e.g., tree planting, planting native species)	0	0	32.4	75	40.9	92.9	25	7.1	59.1	0	6	2
4	Increased funding (e.g., civic budget allocations, non-governmental funding, conservation funding)	0	0	32.4	87.5	52.9	97.8	12.5	2.2	47.1	0	7	1
5	Promoting the creation of naturalized areas (e.g., areas with native plants and reduced maintance activities, such as mowing)	0	0	32.4	75	40.9	92.9	25	7.1	59.1	0	6	2
8. Nature prescriptions may pose a risk to the environment through…		Disagree			Agree			Agree with modification			Disagree	Agree	Agree with modification
		% (agreement)	L95%CI (%)	U95%CI (%)	% (agreement)	L95%CI (%)	U95%CI (%)	% (agreement)	L95%CI (%)	U95%CI (%)	Count (n)	Count (n)	Count (n)
1	Ecosystem degradation and biodiversity loss (e.g., from increased use of nature directly and indirectly)	12.5	2.2	47.1	87.5	52.9	97.8	0	0	32.4	1	7	0
2	Destruction of the natural environment (e.g., urbanization, concrete paths, toilets)	12.5	2.2	47.1	75	40.9	92.9	12.5	2.2	47.1	1	6	1
3	Introduction of novel species	12.5	2.2	47.1	75	40.9	92.9	12.5	2.2	47.1	1	6	1
4	Damage to local animal behaviours	12.5	2.2	47.1	75	40.9	92.9	12.5	2.2	47.1	1	6	1
5	Increased littering and pollution	12.5	2.2	47.1	87.5	52.9	97.8	0	0	32.4	1	7	0
6	Foot traffic damage to ecosystems (e.g., trampled plants, disruptive noise, damage caused by assistive devices)	12.5	2.2	47.1	87.5	52.9	97.8	0	0	32.4	1	7	0
SECTION 4: SOCIETY AND CULTURE
9. Nature prescriptions can incorporate sociocultural considerations through…		Disagree			Agree			Agree with modification			Disagree	Agree	Agree with modification
		% (agreement)	L95%CI (%)	U95%CI (%)	% (agreement)	L95%CI (%)	U95%CI (%)	% (agreement)	L95%CI (%)	U95%CI (%)	Count (n)	Count (n)	Count (n)
1	Co-designing with patients/clients to allow inclusion of their social and cultural contexts, worldviews, and beliefs	0	0	32.4	100	67.6	100	0	0	32.4	0	8	0
2	Leveraging and forefronting Indigenous knowledge of nature and healing	0	0	32.4	75	40.9	92.9	25	7.1	59.1	0	6	2
3	Allowing Indigenous knowledge and approaches to guide development	0	0	32.4	87.5	52.9	97.8	12.5	2.2	47.1	0	7	1
4	Attending to sociocultural differences to foster uptake and adherence of nature prescription activities	0	0	32.4	100	67.6	100	0	0	32.4	0	8	0
5	Patient-centred care (e.g., not making assumptions about beliefs and connections to culture)	0	0	32.4	87.5	52.9	97.8	12.5	2.2	47.1	0	7	1
6	Incorporating culturally relevant barriers, concerns, and support systems	0	0	32.4	87.5	52.9	97.8	12.5	2.2	47.1	0	7	1
7	Being inherently flexible, allowing integration of societal and cultural contexts	12.5	2.2	47.1	87.5	52.9	97.8	0	0	32.4	1	7	9
SECTION 5: PLANETARY HEALTH
10. Nature prescribing can foster planetary health through…		Disagree			Agree			Agree with modification			Disagree	Agree	Agree with modification
		% (agreement)	L95%CI (%)	U95%CI (%)	% (agreement)	L95%CI (%)	U95%CI (%)	% (agreement)	L95%CI (%)	U95%CI (%)	Count (n)	Count (n)	Count (n)
1	Connecting the human health and environmental disciplines (e.g., accepting concepts that might have been considered to be outside of a discipline, encouraging broader views)	0	0	32.4	100	67.6	100	0	0	32.4	0	8	0
2	Being a cost-effective strategy to health management (e.g., chronic disease prevention, management of comorbid conditions)	0	0	32.4	87.5	52.9	97.8	12.5	2.2	47.1	0	7	1
3	Including both human and environmental components	0	0	32.4	87.5	52.9	97.8	12.5	2.2	47.1	0	7	1
4	Creating a feedback loop between human and environmental benefits	0	0	32.4	75	40.9	92.9	25	7.1	59.1	0	6	2
5	Increasing eco-literacy towards the environment (local and global scales)	0	0	32.4	75	40.9	92.9	25	7.1	59.1	0	6	2
6	Promoting environmental stewardship (local and global scales)	0	0	32.4	87.5	52.9	97.8	12.5	2.2	47.1	0	7	1
7	Simultaneously considering the health of people and the environment	0	0	32.4	87.5	52.9	97.8	12.5	2.2	47.1	0	7	1
8	Encouraging people to value nature more (e.g., increased care and awareness of the environment, improved emotional connection to nature)	0	0	32.4	100	67.6	100	0	0	32.4	0	8	9
11. Specific to healthcare services, products, and systems, nature prescriptions can foster planetary health by…		Disagree			Agree			Agree with modification			Disagree	Agree	Agree with modification
		% (agreement)	L95%CI (%)	U95%CI (%)	% (agreement)	L95%CI (%)	U95%CI (%)	% (agreement)	L95%CI (%)	U95%CI (%)	Count (n)	Count (n)	Count (n)
1	Reducing the carbon footprint of healthcare	12.5	2.2	47.1	87.5	52.9	97.8	0	0	32.4	1	7	0
2	Reducing the environmental impact of healthcare production cycles (e.g., point of generation to disposal of treatment modalities)	12.5	2.2	47.1	87.5	52.9	97.8	0	0	32.4	1	7	0
3	Substituting manufactured equipment with nature-based alternatives (e.g., using sand or uneven ground instead of foam pads to strengthen ankle muscles)	12.5	2.2	47.1	87.5	52.9	97.8	0	0	32.4	1	7	0
4	Reducing the demand on ecologically damaging treatment options (e.g., surgical procedures, NSAIDs)	12.5	2.2	47.1	87.5	52.9	97.8	0	0	32.4	1	7	0
5	Being an environmentally friendly intervention (e.g., provision of nature prescriptions as part of low-carbon healthcare)	0	0	32.4	100	67.6	100	0	0	32.4	0	8	0
SECTION 6: FUTURE DIRECTIONS
6A: Research
14. Future research on nature prescriptions should include…		Disagree			Agree			Agree with modification			Disagree	Agree	Agree with modification
		% (agreement)	L95%CI (%)	U95%CI (%)	% (agreement)	L95%CI (%)	U95%CI (%)	% (agreement)	L95%CI (%)	U95%CI (%)	Count (n)	Count (n)	Count (n)
1	Characteristics of professional contributions to nature prescribing	25	7.1	59.1	62.5	30.6	86.3	12.5	2.2	47.1	2	5	1
2	Feasibility of nature prescriptions in various contexts	0	0	32.4	100	67.6	100	0	0	32.4	0	8	0
3	Barriers and facilitators to uptake (clinicians, patients/clients)	0	0	32.4	100	67.6	100	0	0	32.4	0	8	0
4	Standard vs. flexible patient-centred nature prescriptions	12.5	2.2	47.1	87.5	52.9	97.8	0	0	32.4	1	7	0
5	Different nature prescription activities (e.g., outdoor physical activity, gardening, indoor nature experiences)	0	0	32.4	100	67.6	100	0	0	32.4	0	8	0
6	Environmental restoration activities as part of nature prescriptions	0	0	32.4	62.5	30.6	86.3	37.5	13.7	69.4	0	5	3
7	Effects on health conditions and symptoms	0	0	32.4	100	67.6	100	0	0	32.4	0	8	0
8	Interdisciplinary research to diversify evidence	0	0	32.4	87.5	52.9	97.8	12.5	2.2	47.1	0	7	1
9	Impact and compliance of culturally relevant nature prescriptions	0	0	32.4	100	67.6	100	0	0	32.4	0	8	0
10	Honouring Indigenous knowledges and wisdom (e.g., Land-based healing)	0	0	32.4	87.5	52.9	97.8	12.5	2.2	47.1	0	7	1
11	Equity of nature prescriptions (e.g., distribution, access)	0	0	32.4	100	67.6	100	0	0	32.4	0	8	0
12	Ownership and professionalization of nature	0	0	32.4	87.5	52.9	97.8	12.5	2.2	47.1	0	7	1
15. Knowledge about nature prescriptions should be shared through…		Disagree			Agree			Agree with modification			Disagree	Agree	Agree with modification
		% (agreement)	L95%CI (%)	U95%CI (%)	% (agreement)	L95%CI (%)	U95%CI (%)	% (agreement)	L95%CI (%)	U95%CI (%)	Count (n)	Count (n)	Count (n)
1	Infographics	0	0	32.4	100	67.6	100	0	0	32.4	0	8	0
2	Art-based formats (e.g., songs, art exhibits)	0	0	32.4	87.5	52.9	97.8	12.5	2.2	47.1	0	7	1
3	Social media (e.g., TikTok, Instagram, X)	0	0	32.4	100	67.6	100	0	0	32.4	0	8	0
4	Technology-based formats (e.g., virtual and/or augmented reality)	25	7.1	59.1	62.5	30.6	86.3	12.5	2.2	47.1	2	5	1
5	A dedicated nature prescription app	12.5	2.2	47.1	87.5	52.9	97.8	0	0	32.4	1	7	0
6	Peer-reviewed journal articles	0	0	32.4	100	67.6	100	0	0	32.4	0	8	0
7	Experiential learning opportunities	12.5	2.2	47.1	87.5	52.9	97.8	0	0	32.4	1	7	0
8	Web-based formats (e.g., websites, blog posts)	0	0	32.4	100	67.6	100	0	0	32.4	0	8	0
9	Conference presentations	0	0	32.4	100	67.6	100	0	0	32.4	0	8	0
6B: Education
12. Information about nature prescribing should be included in…		Disagree			Agree			Agree with modification			Disagree	Agree	Agree with modification
		% (agreement)	L95%CI (%)	U95%CI (%)	% (agreement)	L95%CI (%)	U95%CI (%)	% (agreement)	L95%CI (%)	U95%CI (%)	Count (n)	Count (n)	Count (n)
1	Entry-level clinical education	0	0	32.4	100	67.6	100	0	0	32.4	0	8	0
2	Public health courses	0	0	32.4	100	67.6	100	0	0	32.4	0	8	0
3	Clinical courses	0	0	32.4	100	67.6	100	0	0	32.4	0	8	0
4	Exercise prescription courses	0	0	32.4	100	67.6	100	0	0	32.4	0	8	0
5	Continuing education (e.g., courses, programs, CEUs)	0	0	32.4	100	67.6	100	0	0	32.4	0	8	0
6	Graduate programs	0	0	32.4	100	67.6	100	0	0	32.4	0	8	0
7	Professional development for clinicians	0	0	32.4	100	67.6	100	0	0	32.4	0	8	0
8	Educational webinars	0	0	32.4	100	67.6	100	0	0	32.4	0	8	0
13. Education on nature prescribing should include…		Disagree			Agree			Agree with modification			Disagree	Agree	Agree with modification
		% (agreement)	L95%CI (%)	U95%CI (%)	% (agreement)	L95%CI (%)	U95%CI (%)	% (agreement)	L95%CI (%)	U95%CI (%)	Count (n)	Count (n)	Count (n)
1	Experiential learning (e.g., participating as a recipient, practice prescribing to others)	0	0	32.4	87.5	52.9	97.8	12.5	2.2	47.1	0	7	1
2	Indigenous knowledge of nature and healing	0	0	32.4	87.5	52.9	97.8	12.5	2.2	47.1	0	7	1
3	Guidance on dosage (e.g., frequency, intensity, duration, timing)	0	0	32.4	100	67.6	100	0	0	32.4	0	8	0
4	Biopsychosocial benefits of being in nature (e.g., reduced pain, improved mental health)	0	0	32.4	100	67.6	100	0	0	32.4	0	8	0
5	Risk mitigation strategies	12.5	2.2	47.1	87.5	52.9	97.8	0	0	32.4	1	7	0
6	Potential nature activities to prescribe	0	0	32.4	100	67.6	100	0	0	32.4	0	8	0
7	Common context-specific barriers	0	0	32.4	100	67.6	100	0	0	32.4	0	8	0
8	Common context-specific facilitators	0	0	32.4	100	67.6	100	0	0	32.4	0	8	0
9	Both research theories and evidence on nature and healing	0	0	32.4	100	67.6	100	0	0	32.4	0	8	0
10	Equity and access issues	0	0	32.4	100	67.6	100	0	0	32.4	0	8	0
11	The place of nature prescriptions in the broader context of healthcare and health interventions	0	0	32.4	100	67.6	100	0	0	32.4	0	8	0
6C: Clinical Practice
16. Nature prescriptions…		Disagree			Agree			Agree with modification			Disagree	Agree	Agree with modification
		% (agreement)	L95%CI (%)	U95%CI (%)	% (agreement)	L95%CI (%)	U95%CI (%)	% (agreement)	L95%CI (%)	U95%CI (%)	Count (n)	Count (n)	Count (n)
1	Could benefit all health conditions	50	21.5	78.5	25	7.1	58.1	25	7.1	59.1	4	2	2
17. Nature prescriptions should…		Disagree			Agree			Agree with modification			Disagree	Agree	Agree with modification
		% (agreement)	L95%CI (%)	U95%CI (%)	% (agreement)	L95%CI (%)	U95%CI (%)	% (agreement)	L95%CI (%)	U95%CI (%)	Count (n)	Count (n)	Count (n)
1	Be offered to patients/clients with comorbid conditions for multiple gains	12.5	2.2	47.1	50	21.5	78.5	37.5	13.7	69.4	1	4	3
2	Be tailored to target specific conditions (e.g., uneven ground can assist rehabilitation of ankle sprains)	0	0	32.4	100	67.6	100	0	0	32.4	0	8	0
3	Be implemented to assist the management of chronic health conditions by attending to biopsychosocial factors	0	0	32.4	100	67.6	100	0	0	32.4	0	8	0
4	Be used in all stages of healthcare provision (e.g., primary, secondary, and tertiary care provision)	12.5	2.2	47.1	62.5	30.6	86.3	25	7.1	59.1	1	5	2
5	Be implemented at a stage personalised to each patient/client	0	0	32.4	100	67.6	100	0	0	32.4	0	8	0
6	Be implemented at a stage that is based on the current best research evidence	0	0	32.4	87.5	52.9	97.8	12.5	2.2	47.1	0	7	1
7	Be tailored to aid the prevention of specific conditions	0	0	32.4	100	67.6	100	0	0	32.4	0	8	0
8	Be tailored to aid the management of specific conditions	0	0	32.4	100	67.6	100	0	0	32.4	0	8	0
9	Be used as part of symptom management	0	0	32.4	100	67.6	100	0	0	32.4	0	8	0
10	Be recorded in patient/client notes	0	0	32.4	100	67.6	100	0	0	32.4	0	8	0
11	Be included in follow-up	0	0	32.4	87.5	52.9	97.8	12.5	2.2	47.1	0	7	1
12	Incorporate fun activities	0	0	32.4	87.5	52.9	97.8	12.5	2.2	47.1	0	7	1
13	Incorporate play-based activities	0	0	32.4	75	40.9	92.9	25	7.1	59.1	0	6	2
14	Be a standard offering within usual practice for anyone who finds them valuable	0	0	32.4	100	67.6	100	0	0	32.4	0	8	0
15	Include indoor nature connection experiences (e.g., live plants in clinics, nature videos while exercising)	0	0	32.4	75	40.9	92.9	25	7.1	59.1	0	6	2
16	Include outdoor healthcare appointments when possible (e.g., outdoor physical therapy sessions)	0	0	32.4	87.5	52.9	97.8	12.5	2.2	47.1	0	7	1
17	Include group-based outdoor programs	0	0	32.4	87.5	52.9	97.8	12.5	2.2	47.1	0	7	1
18	Be used to address the biopsychosocial aspects of living with health conditions	0	0	32.4	87.5	52.9	97.8	12.5	2.2	47.1	0	7	1
18. Providers should receive information on…		Disagree			Agree			Agree with modification			Disagree	Agree	Agree with modification
		% (agreement)	L95%CI (%)	U95%CI (%)	% (agreement)	L95%CI (%)	U95%CI (%)	% (agreement)	L95%CI (%)	U95%CI (%)	Count (n)	Count (n)	Count (n)
1	Environmental co-benefits of nature prescription (e.g., active transport to increase physical activity and reduce motor vehicle emissions)	25	7.1	59.1	62.5	30.6	86.3	12.5	2.2	47.1	2	5	1
2	Biopsychosocial factors, benefits, and risks of nature prescription	0	0	32.4	100	67.6	100	0	0	32.4	0	8	0
3	Locally available activities and programs (e.g., characteristics, location)	0	0	32.4	100	67.6	100	0	0	32.4	0	8	0
4	Existence of link workers to connect patients/clients with nature spaces	0	0	32.4	87.5	52.9	97.8	12.5	2.2	47.1	0	7	1
5	Health conditions that nature prescriptions can help	0	0	32.4	100	67.6	100	0	0	32.4	0	8	0
6	Guidance on how to prescribe nature (e.g., dosage, types of activities)	0	0	32.4	100	67.6	100	0	0	32.4	0	8	0
7	Reasoning models to assist in shared decision making	0	0	32.4	100	67.6	100	0	0	32.4	0	8	0
8	Insurance coverage regarding nature prescriptions	12.5	2.2	47.1	75	40.9	92.9	12.5	2.2	47.1	1	6	1
9	Safety and privacy of nature prescriptions	12.5	2.2	47.1	87.5	52.9	97.8	0	0	32.4	1	7	0
10	Strategies to reduce risk	0	0	32.4	75	40.9	92.9	25	7.1	59.1	0	6	2
19. Information categories that patients/clients should know and receive to inform their use of nature prescriptions		Disagree			Agree			Agree with modification			Disagree	Agree	Agree with modification
		% (agreement)	L95%CI (%)	U95%CI (%)	% (agreement)	L95%CI (%)	U95%CI (%)	% (agreement)	L95%CI (%)	U95%CI (%)	Count (n)	Count (n)	Count (n)
1	Patients/clients should be provided the same information about nature prescriptions as their provider	25	7.1	59.1	75	40.9	92.9	0	0	32.4	2	6	0
2	Nature prescriptions should be co-designed to identify the information needs of individual patients/clients	0	0	32.4	100	67.6	100	0	0	32.4	0	8	0
20. Patients/clients should receive information on…
3	Local resources (e.g., parks, trails, outdoor programs, community resources)	0	0	32.4	100	67.6	100	0	0	32.4	0	8	0
4	Safety of local nature spaces	0	0	32.4	100	67.6	100	0	0	32.4	0	8	0
5	Research evidence in understandable formats	12.5	2.2	47.1	87.5	52.9	97.8	0	0	32.4	1	7	0
6	Steps to take to experience their nature prescription (e.g., instructions, where to find additional resources and information)	0	0	32.4	100	67.6	100	0	0	32.4	0	8	0
7	Constructive examples of what activities to do as part of their nature prescription	12.5	2.2	47.1	87.5	52.9	97.8	0	0	32.4	1	7	0
8	Health benefits of nature prescriptions (general and condition specific)	0	0	32.4	100	67.6	100	0	0	32.4	0	8	0
9	Potential risks and risk mitigation strategies	12.5	2.2	47.1	87.5	52.9	97.8	0	0	32.4	1	7	0
10	Environmental benefits of nature prescribing	0	0	32.4	100	67.6	100	0	0	32.5	0	8	0
CONCLUSION
20. Please rate your agreement of the emerging framework		Disagree			Agree			Agree with modification			Disagree	Agree	Agree with modification
		% (agreement)	L95%CI (%)	U95%CI (%)	% (agreement)	L95%CI (%)	U95%CI (%)	% (agreement)	L95%CI (%)	U95%CI (%)	Count (n)	Count (n)	Count (n)
					37.5	13.7	69.4	62.5	30.6	86.3	0	3	5

## Sheet: 2. Statement Modifications
#	Candidate Statement	% agreement	Modified Statement
SECTION 1: DEFINING NATURE PRESCRIPTIONS
3. Nature is…
1	Outdoor natural environments	87.5
2	Spaces dominated by native ecosystems and biodiversity	75	Spaces that largely include native ecosystems and biodiversity
3	Untouched by humans	50
4	Human-modified environments (e.g., gardens, parks, farms, lakes)	87.5
5	Indoor green spaces (e.g., indoor gardens, nature scenes)	75
PROPOSED ADDITIONAL STATEMENTS
6	Areas managed for their natural values/assets.
7	Components of nature, both indoors and outdoors (e.g., rooftop gardens, indoor potted plants, animal environments [paludariums, aquariums, zoos])
4. Prescription is…
1	Written instructions	100
2	Verbal instructions	87.5
3	Guidance on dosage (e.g., frequency, intensity, duration, timing)	100
4	Guidance on activities	87.5	Guidance on activities (e.g., specific nature locations, potential incentives)
5	A request to utilize nature as the context for the intervention	75	An instruction to utilize nature as the context for the intervention
SECTION 2: HUMAN BENEFITS AND RISKS
5. Potential benefits of nature prescriptions to humans are…
1	Health condition-specific outcomes (e.g., reduced pain, improved quality of life, improved motor control)	100
2	Psychological (e.g., reduced anxiety and stress, improved confidence)	100
3	Exposure to biodiverse environments (e.g., immune regulation from exposure to microbiota)	100
4	Social (e.g., reduced isolation, improved connection, group-based outdoor activities)	100
5	Increased physical activity (e.g., use of nature spaces conducive to exercise)	100
6	Improvements in comorbidities (e.g., simultaneous cardiovascular and mental health benefits)	100
7	Improved connection and relationship with nature	100
8	Exposure to increased challenges (e.g., unpredictable outdoor surfaces, risk exposure)	87.5
PROPOSED ADDITIONAL STATEMENTS
9	Increased capacity to learn and retain information (e.g., becoming more familiar with plants, learning to grow own food)
6. Potential risks of nature prescriptions to humans are…
1	Injury (e.g., tripping, falls)	100
2	Inclement weather (e.g., ice, extreme heat)	100
3	Environmental exposure (e.g., sun, soil-, vector- or water-borne pathogens, allergens)	87.5	Environmental exposure (e.g., sun, soil-, vector- or water-borne pathogens, allergens, air quality)
4	Damage to assistive devices	100
5	Lack of physical supports in outdoor spaces (e.g., benches, rest areas, toilets)	100
6	Psychosocial harm (e.g., feeling vulnerable, patronised, or disrespected)	87.5
7	Unsafe environments (e.g., outdoor violence, poorly maintained infrastructure)	87.5	Unsafe environments (e.g., outdoor violence, poorly maintained infrastructure, neighbourhood crime or violence)
8	Financial risk (e.g., direct and indirect costs of participation)	87.5
SECTION 3: ENVIRONMENT BENEFITS AND RISKS
7. The environment can benefit from nature prescriptions through…
1	Promoting pro-environmental behaviours (e.g., advocacy, stewardship)	100
2	Increasing the perceived value of nature	100
3	Environmental conservation and restoration (e.g., tree planting, planting native species)	75	Environmental conservation and restoration (e.g., planting native species, removing weeds)
4	Increased funding (e.g., civic budget allocations, non-governmental funding, conservation funding)	87.5
5	Promoting the creation of naturalized areas (e.g., areas with native plants and reduced maintance activities, such as mowing)	75	Promoting the creation of naturalized areas (e.g., re-establish populations of native plants through planting native species)
PROPOSED ADDITIONAL STATEMENTS
6	The inclusion of activities that support the health of nature, where appropriate
7	Promoting the ecological integrity of areas (e.g., areas with native plants and animals)
8. Nature prescriptions may pose a risk to the environment through…
1	Ecosystem degradation and biodiversity loss (e.g., from increased use of nature directly and indirectly)	87.5
2	Destruction of the natural environment (e.g., urbanization, concrete paths, toilets)	75	Destruction of the natural environment (e.g., urbanization, concrete paths, toilets, recreational spaces)
3	Introduction of novel species	75	Introduction of novel, non-native species into an ecosystem
4	Damage to local animal behaviours	75	Impacting native animals (e.g., human-animal conflict, disrupting animal behaviours)
5	Increased littering and pollution	87.5
6	Foot traffic damage to ecosystems (e.g., trampled plants, disruptive noise, damage caused by assistive devices)	87.5
PROPOSED ADDITIONAL STATEMENTS
7	Reifying the idea of nature as a tool for human use and extraction
SECTION 4: SOCIETY AND CULTURE
9. Nature prescriptions can incorporate sociocultural considerations through…
1	Co-designing with patients/clients to allow inclusion of their social and cultural contexts, worldviews, and beliefs	100
2	Leveraging and forefronting Indigenous knowledge of nature and healing	75	Acknowledging and promoting Indigenous knowledge of nature and healing (where appropriate)
3	Allowing Indigenous knowledge and approaches to guide development	87.5	Allowing Indigenous knowledge and approaches to guide development (where appropriate)
4	Attending to sociocultural differences to foster uptake and adherence of nature prescription activities	100
5	Patient-centred care (e.g., not making assumptions about beliefs and connections to culture)	87.5	Person-centred care (e.g., not making assumptions about beliefs and connections to culture)
6	Incorporating culturally relevant barriers, concerns, and support systems	87.5
7	Being inherently flexible, allowing integration of societal and cultural contexts	87.5	Taking an equitable lens, allowing integration of societal and cultural contexts
SECTION 5: PLANETARY HEALTH
10. Nature prescribing can foster planetary health through…
1	Connecting the human health and environmental disciplines (e.g., accepting concepts that might have been considered to be outside of a discipline, encouraging broader views)	100
2	Being a cost-effective strategy to health management (e.g., chronic disease prevention, management of comorbid conditions)	87.5
3	Including both human and environmental components	87.5	Including both human and ecological components
4	Creating a feedback loop between human and environmental benefits	75	Creating a positive feedback loop between human and environmental benefits
5	Increasing eco-literacy towards the environment (local and global scales)	75	Increasing eco-health literacy (local and global scales)
6	Promoting environmental stewardship (local and global scales)	87.5	Promoting nature stewardship (local and global scales)
7	Simultaneously considering the health of people and the environment	87.5	Simultaneously considering the health of people and nature
8	Encouraging people to value nature more (e.g., increased care and awareness of the environment, improved emotional connection to nature)	100
11. Specific to healthcare services, products, and systems, nature prescriptions can foster planetary health by…
1	Reducing the carbon footprint of healthcare	87.5
2	Reducing the environmental impact of healthcare production cycles (e.g., point of generation to disposal of treatment modalities)	87.5
3	Substituting manufactured equipment with nature-based alternatives (e.g., using sand or uneven ground instead of foam pads to strengthen ankle muscles)	87.5
4	Reducing the demand on ecologically damaging treatment options (e.g., surgical procedures, NSAIDs)	87.5
5	Being an environmentally friendly intervention (e.g., provision of nature prescriptions as part of low-carbon healthcare)	100
SECTION 6: FUTURE DIRECTIONS
6A: Research
14. Future research on nature prescriptions should include…
1	Characteristics of professional contributions to nature prescribing	62.5+12.5	Characteristics of professional contributions to nature prescription (e.g., skills and/or training that aid nature prescription provision, existing link workers, necessary credentials and/or education)
2	Feasibility of nature prescriptions in various contexts	100
3	Barriers and facilitators to uptake (clinicians, patients/clients)	100
4	Standard vs. flexible patient-centred nature prescriptions	87.5
5	Different nature prescription activities (e.g., outdoor physical activity, gardening, indoor nature experiences)	100
6	Environmental restoration activities as part of nature prescriptions	62.5+37.5	Ecosystem conservation and/or restoration activities as part of nature prescriptions
7	Effects on health conditions and symptoms	100
8	Interdisciplinary research to diversify evidence	87.5
9	Impact and compliance of culturally relevant nature prescriptions	100
10	Honouring Indigenous knowledges and wisdom (e.g., Land-based healing)	87.5
11	Equity of nature prescriptions (e.g., distribution, access)	100
12	Ownership and professionalization of nature	87.5	Ownership and professionalization of nature (e.g., nature as belonging to the commons, nature-based therapies provided by nature vs. healthcare professionals)
PROPOSED ADDITIONAL STATEMENTS
13	Adherence to nature prescription (e.g., ways to improve, factors affecting adherence)
14	Behaviour change and nature prescription (e.g., ways to incentivise, effectiveness)
15. Knowledge about nature prescriptions should be shared through…
1	Infographics	100
2	Art-based formats (e.g., songs, art exhibits)	87.5	Inclusively designed art-based formats (e.g., songs, art exhibits)
3	Social media (e.g., TikTok, Instagram, X)	100
4	Technology-based formats (e.g., virtual and/or augmented reality)	62.5+12.5	Technology-based formats (e.g., virtual and/or augmented reality, artificial intelligence)
5	A dedicated nature prescription app	87.5
6	Peer-reviewed journal articles	100
7	Experiential learning opportunities	87.5
8	Web-based formats (e.g., websites, blog posts)	100
9	Conference presentations	100
6B: Education
12. Information about nature prescribing should be included in…
1	Entry-level clinical education	100
2	Public health courses	100
3	Clinical courses	100
4	Exercise prescription courses	100
5	Continuing education (e.g., courses, programs, CEUs)	100
6	Graduate programs	100
7	Professional development for clinicians	100
8	Educational webinars	100
PROPOSED ADDITIONAL STATEMENTS
9	Teaching on geography and nature
13. Education on nature prescribing should include…
1	Experiential learning (e.g., participating as a recipient, practice prescribing to others)	87.5	Experiential learning (e.g., participating as a recipient, practice prescribing to others, practice identifying community programs)
2	Indigenous knowledge of nature and healing	87.5	Indigenous and/or cultural knowledge of nature and healing
3	Guidance on dosage (e.g., frequency, intensity, duration, timing)	100
4	Biopsychosocial benefits of being in nature (e.g., reduced pain, improved mental health)	100
5	Risk mitigation strategies	87.5
6	Potential nature activities to prescribe	100
7	Common context-specific barriers	100
8	Common context-specific facilitators	100
9	Both research theories and evidence on nature and healing	100
10	Equity and access issues	100
11	The place of nature prescriptions in the broader context of healthcare and health interventions	100
PROPOSED ADDITIONAL STATEMENTS
12	Information on planetary health to ground and contextualise nature prescription
6C: Clinical Practice
16. Nature prescriptions…
1	Could benefit all health conditions	50
17. Nature prescriptions should…
1	Be offered to patients/clients with comorbid conditions for multiple gains	87.5	Be offered as an option to patients/clients with comorbid conditions for multiple gains where evidence supports its use
2	Be tailored to target specific conditions (e.g., uneven ground can assist rehabilitation of ankle sprains)	100
3	Be implemented to assist the management of chronic health conditions by attending to biopsychosocial factors	100
4	Be used in all stages of healthcare provision (e.g., primary, secondary, and tertiary care provision)	87.5	Be used in all stages of healthcare provision, where evidence supports its inclusion (e.g., primary, secondary, and tertiary care provision)
5	Be implemented at a stage personalised to each patient/client	100
6	Be implemented at a stage that is based on the current best research evidence	87.5	Be implemented at a stage that is consistent with an evidence-based approach (considering current evidence, patient views, and clinician experience)
7	Be tailored to aid the prevention of specific conditions	100
8	Be tailored to aid the management of specific conditions	100
9	Be used as part of symptom management	100
10	Be recorded in patient/client notes	100
11	Be included in follow-up	87.5	Be included in follow-up, where appropriate
12	Incorporate fun activities	87.5
13	Incorporate play-based activities	75	Incorporate play-based activities, where appropriate
14	Be a standard offering within usual practice for anyone who finds them valuable	100
15	Include indoor nature connection experiences (e.g., live plants in clinics, nature videos while exercising)	75	Include indoor nature connection experiences, where appropriate (e.g., live plants in clinics, nature videos while exercising)
16	Include outdoor healthcare appointments when possible (e.g., outdoor physical therapy sessions)	87.5
17	Include group-based outdoor programs	87.5	Include group-based outdoor programs, where appropriate
18	Be used to address the biopsychosocial aspects of living with health conditions	87.5
PROPOSED ADDITIONAL STATEMENTS
19	Align with functional activity goals (e.g., using gardening as a rehabilitation activity for a patient/client who previously enjoyed gardening)
18. Providers should receive information on…
1	Environmental co-benefits of nature prescription (e.g., active transport to increase physical activity and reduce motor vehicle emissions)	62.5+12.5	Ecosystem co-benefits of nature prescription (e.g., active transport to increase physical activity and reduce motor vehicle emissions)
2	Biopsychosocial factors, benefits, and risks of nature prescription	100
3	Locally available activities and programs (e.g., characteristics, location)	100	Locally available activities and programs (e.g., characteristics, location, cost)
4	Existence of link workers to connect patients/clients with nature spaces	87.5
5	Health conditions that nature prescriptions can help	100
6	Guidance on how to prescribe nature (e.g., dosage, types of activities)	100
7	Reasoning models to assist in shared decision making	100
8	Insurance coverage regarding nature prescriptions	75
9	Safety and privacy of nature prescriptions	87.5
10	Strategies to reduce risk	75	Strategies to reduce risk (for both people and nature)
19. Information categories that patients/clients should know and receive to inform their use of nature prescriptions
1	Patients/clients should be provided the same information about nature prescriptions as their provider	75
2	Nature prescriptions should be co-designed to identify the information needs of individual patients/clients	100
PROPOSED ADDITIONAL STATEMENTS
3	Information must be accessible and understandable to patients/clients (e.g., available in various formats and languages)
20. Patients/clients should receive information on…
3	Local resources (e.g., parks, trails, outdoor programs, community resources)	100
4	Safety of local nature spaces	100
5	Research evidence in understandable formats	87.5
6	Steps to take to experience their nature prescription (e.g., instructions, where to find additional resources and information)	100
7	Constructive examples of what activities to do as part of their nature prescription	87.5
8	Health benefits of nature prescriptions (general and condition specific)	100
9	Potential risks and risk mitigation strategies	87.5
10	Environmental benefits of nature prescribing	100
